# Supplementary material for: Machine Learning Approach for Predicting Drug-Like Molecules Targeting Calmodulin Pathway Proteins
Source: J Chem Inf Model. 2025 Oct 22;65(21):11892–907. doi: 10.1021/acs.jcim.5c02111 (PMC12606648; doi:10.1021/acs.jcim.5c02111)
Supplement: Supplementary file 1 [file ci5c02111_si_001.zip]

Archive with 1 entries (1 files):
- Supporting Information II.xlsb
